# Supplementary material for: Landscape determinants of human-elephant conflict in Assam, India: insights from two decades of spatial analysis
Source: PeerJ. 2026 May 21;14:e21082. doi: 10.7717/peerj.21082 (PMC13198851; doi:10.7717/peerj.21082)
Supplement: Supplemental Information 1 [file peerj-14-21082-s001.xlsx]

## Sheet: Sheet1
S.No.	Human Causalities Count	Village Name	Division	Administrative level	Rural / Urban	Household	Population	Male%	Female%	Area (Ha)
1	73	Likhak Gaon	Sonitpur West	Village	Rural	539	2392	52.9264	47.0736	351.507
2	46	Jorhat	Jorhat	Town	Urban	23075	97946	51.9572	48.0428	2057.63
3	40	Ambari	Baksa	Village	Rural	753	3359	49.3599	50.6401	276.146
4	30	Uttar Dimakuchi	Udalguri	Village	Rural	872	4032	50.9177	49.0823	264.05
5	30	Jogigaon	Kaziranga	Village	Rural	277	1316	51.0638	48.9362	305.329
6	28	Gor Mara Gaon	Sonitpur West	Village	Rural	367	2283	59.9212	40.0788	210.716
7	26	Nagaon	Nagaon Wildlife	Town	Urban	27320	121628	50.6808	49.3192	1100.98
8	26	Golampatty	Golaghat	Village	Rural	297	1322	49.3949	50.6051	152.872
9	24	Kathalguri	Udalguri	Village	Rural	201	985	48.5279	51.4721	237.649
10	24	Kaliani Block	Golaghat	Village	Rural	363	1501	53.5643	46.4357	285.908
11	23	Pachim Paneri	Udalguri	Village	Rural	164	809	48.4549	51.5451	228.806
12	21	Kamaidap	Karbi anglong West	Village	Rural	0	0	0	0	1302.04
13	20	Hatigarh T E	Udalguri	Village	Rural	513	2503	53.296	46.704	1008.47
14	20	Borgoria Chapori Gaon	Golaghat	Village	Rural	66	369	47.9675	52.0325	267.617
15	19	North Lakhimpur	North Lakhimpur	Town	Urban	13993	59814	51.5715	48.4285	1678.08
16	19	Khatangpani Gaon	Doomdooma	Village	Rural	309	1484	51.0108	48.9892	206.183
17	18	Ikorajan Bagicha	Kaziranga	Village	Rural	569	2660	51.203	48.797	277.412
18	18	Dibrugarh	Dibrugarh	Town	Urban	31552	144063	51.7878	48.2122	1415.41
19	17	Bedeti Pathar	Sonitpur East	Village	Rural	122	605	52.2314	47.7686	232.266
20	17	Balijan Gaon	Jorhat	Village	Rural	254	1239	49.3947	50.6053	341.604
21	16	Bheroni	Kaziranga	Village	Rural	139	732	50.9563	49.0437	206.582
22	15	Agia Part Ii	Goalpara	Village	Rural	319	1576	52.8553	47.1447	174.032
23	15	Baladmari Char Pt I	Goalpara	Village	Rural	407	2388	51.9263	48.0737	599.851
24	15	Namani Gaon	Sonitpur West	Village	Rural	998	4917	51.4541	48.5459	263.001
25	15	Kachari Gaon T E	Sonitpur West	Village	Rural	416	2005	50.1247	49.8753	207.102
26	14	Doom Dooma	Dibrugarh	Town	Urban	4243	21572	53.1986	46.8014	784.262
27	13	Odala	Udalguri	Village	Rural	188	895	51.0615	48.9385	415.655
28	13	Nambar Lang Protham F V	Karbi Anglong East	Village	Rural	0	0	0	0	2720.49
29	13	Paikan Pt Ii	Goalpara	Village	Rural	770	3510	50.0285	49.9715	310.466
30	12	Seconi Pathar	Kaziranga	Village	Rural	222	1181	49.3649	50.6351	572.982
31	12	Pakhiura N C	Goalpara	Village	Rural	122	729	51.7147	48.2853	195.083
32	12	Barjuli T E	Sonitpur West	Village	Rural	979	4950	49.798	50.202	429.835
33	11	Nizlaluk	North Lakhimpur	Village	Rural	642	2780	50.2158	49.7842	147.67
34	10	Dimakuchi Te	Udalguri	Village	Rural	531	2614	48.049	51.951	613.859
35	10	Mazbat Town	Udalguri	Village	Rural	832	3629	51.3916	48.6084	221.055
36	10	Moran Town CT	Dibrugarh	Town	Urban	1879	8434	51.7311	48.2689	100.918
37	9	Kouwanipathar	Golaghat	Village	Rural	785	3856	50.6483	49.3517	867.627
38	9	Leteku Basti	Golaghat	Village	Rural	254	1264	48.5759	51.4241	343.237
39	8	Pub Hawli	Baksa	Village	Rural	159	774	47.2868	52.7132	269.495
40	8	Akabil Gaon	Sonitpur West	Village	Rural	49	268	54.1045	45.8955	192.703
41	8	Na Gaon	Doomdooma	Village	Rural	348	1717	50.5533	49.4467	230.494
42	8	Hojai	Nagaon South	Town	Urban	7049	36638	51.2091	48.7909	276.475
43	8	Adarsha Gaon	Golaghat	Village	Rural	234	1002	49.1018	50.8982	1590.85
44	8	Guwahati	Kamrup	Town	Urban	129822	528563	51.8436	48.1564	11142.2
45	7	Kalikura Pt Ii	Manas National Park	Village	Rural	180	918	52.1786	47.8214	100.653
46	7	Nonke Dongargaon	Baksa	Village	Rural	131	750	50.9333	49.0667	517.267
47	7	Barkhal	Kamrup	Village	Rural	101	459	46.841	53.159	46.242
48	7	Kachubil	Manas National Park	Village	Rural	168	726	49.449	50.551	115.244
49	7	Major Chuk	Sonitpur East	Village	Rural	474	2063	50.8483	49.1517	238.197
50	7	Chekonidhara CT	Jorhat	Town	Urban	2182	9026	49.9668	50.0332	1816.1
51	7	Tankeswar Baruah Grant	Udalguri	Village	Rural	170	835	51.6168	48.3832	124.012
52	7	Khumung Phai	Golaghat	Village	Rural	0	0	0	0	288.922
53	7	Bilatia	Golaghat	Village	Rural	315	1424	53.7219	46.2781	1078.03
54	7	Lata Jori	Golaghat	Village	Rural	201	899	50.5006	49.4994	185.962
55	7	Choukana Bil	Golaghat	Village	Rural	78	400	51.75	48.25	447.128
56	7	Thakurbari T E	Sonitpur West	Village	Rural	74	362	47.2376	52.7624	316.171
57	7	Goybari	Baksa	Village	Rural	811	4200	50.5	49.5	2317.94
58	6	Doboka	Nagaon South	Town	Urban	2375	13118	50.8843	49.1157	319.755
59	6	Gohpur T E	Sonitpur East	Village	Rural	157	791	49.8104	50.1896	210.044
60	6	Deopani	Sonitpur East	Village	Rural	155	832	50.1202	49.8798	153.088
61	6	Kaziranga	Kaziranga	Village	Rural	70	330	50	50	81.2907
62	6	Mahajanpara	Goalpara	Village	Rural	190	759	50.1976	49.8024	126.017
63	6	Tipamia Bongali	Dibrugarh	Village	Rural	62	303	50.8251	49.1749	171.737
64	6	Ser Malong	Karbi Anglong East	Village	Rural	26	121	52.8926	47.1074	451.43
65	6	Saethe Terang	Karbi anglong West	Village	Rural	11	79	50.6329	49.3671	289.011
66	6	Bherbheri Gaon	Sonitpur West	Village	Rural	345	1643	51.3086	48.6914	328.546
67	6	Sonajuli T E	Sonitpur West	Village	Rural	212	1055	48.6256	51.3744	346.37
68	6	Bogajuli	Baksa	Village	Rural	1074	5492	50.4552	49.5448	4809.61
69	6	Parbotipur	North Lakhimpur	Village	Rural	511	2289	52.5557	47.4443	856.497
70	6	Phumen Ingti	Karbi Anglong East	Village	Rural	36	181	49.7238	50.2762	961.229
71	5	Khena Alli Bari	Kamrup	Village	Rural	255	1260	49.0476	50.9524	204.374
72	5	Palasbari	Kamrup	Town	Urban	1034	4925	50.132	49.868	989.519
73	5	Khamarigaon	Baksa	Village	Rural	214	997	49.9498	50.0502	322.105
74	5	Kataligaon	Mushalpur	Village	Rural	303	1529	50.0327	49.9673	442.673
75	5	Guwahati	Sonitpur East	Town	Urban	100947	433771	51.7379	48.2621	7650.47
76	5	Keheru Khanda Pather Gaon	Sonitpur East	Village	Rural	556	2825	51.469	48.531	191.236
77	5	Dhekiajuli	Sonitpur West	Town	Urban	4767	21579	51.425	48.575	369.679
78	5	Naziratng Gaon	Doomdooma	Village	Rural	158	847	48.8784	51.1216	222.867
79	5	Raikata Islampur	Nagaon South	Village	Rural	513	3006	50.9647	49.0353	274.808
80	5	Bagidhola Bagan	Golaghat	Village	Rural	291	1313	49.5811	50.4189	215.393
81	5	Numaligarh Bagicha	Golaghat	Village	Rural	1127	5140	49.5331	50.4669	632.52
82	5	Naharsala	Karbi Anglong East	Village	Rural	22	118	53.3898	46.6102	333.824
83	5	Kaziranga National Park	Kaziranga	Village	Rural	66	203	98.0296	1.97044	35554.9
84	5	Golaghat	Golaghat	Town	Urban	9646	41989	51.2349	48.7652	493.135
85	4	Uttar Runikhata	Chirang	Village	Rural	253	1251	50.4397	49.5604	277.457
86	4	Hatigaon	Nagaon Territorial	Village	Rural	352	1343	50.6329	49.3671	198.717
87	4	Purani Goroibari	Udalguri	Village	Rural	534	2526	49.4853	50.5146	360.552
88	4	Bharali Forest Village	Dibrugarh	Village	Rural	56	282	53.1915	46.8085	24.5456
89	4	Bhutiachang Te	Udalguri	Village	Rural	1045	5447	49.7522	50.2478	1022.2
90	4	Rekamari Gaon	Sonitpur West	Village	Rural	281	1437	49.826	50.174	601.369
91	4	Katani Bari	Sonitpur East	Village	Rural	265	1386	50.2886	49.7114	548.266
92	4	Sarai Jania	Sonitpur East	Village	Rural	277	1313	51.409	48.591	214.397
93	4	Gog	Kamrup	Village	Rural	328	1700	51.5882	48.4118	188.862
94	4	Atherikhat Jungle	Udalguri	Village	Rural	352	1625	49.9692	50.0308	433.919
95	4	Monabari Pathar	Sonitpur East	Village	Rural	0	0	0	0	89.3836
96	4	Chengeli Mari Pathar	Sonitpur West	Village	Rural	135	689	50.7983	49.2017	252.346
97	4	Haladhi Bari Na Gaon	Dibrugarh	Village	Rural	62	295	50.8475	49.1525	188.18
98	4	Rangbong Pathar	Golaghat	Village	Rural	613	3054	50.6876	49.3124	584.64
99	4	Balizan	Golaghat	Village	Rural	162	793	53.2156	46.7844	725.27
100	4	Mohmaiki CT	Kaziranga	Town	Urban	1292	5639	50.2749	49.7251	501.542
101	4	Futuripara	Goalpara	Village	Rural	509	2921	51.4207	48.5793	445.068
102	4	Gathiapara	Goalpara	Village	Rural	377	1692	49.8818	50.1182	425.339
103	4	Tengabasti	Sonitpur East	Village	Rural	229	1234	49.4327	50.5673	171.89
104	4	Dighali Pt I	Goalpara	Village	Rural	181	822	50.6083	49.3917	147.609
105	4	Sokordhara	Golaghat	Village	Rural	236	1086	48.895	51.105	537.58
106	4	Dergaon	Golaghat	Village	Rural	187	839	49.5828	50.4172	174.571
107	4	Sa Vat Terang	Karbi Anglong East	Village	Rural	5	43	51.1628	48.8372	240.665
108	4	Upar Kachari	Sonitpur West	Village	Rural	66	322	45.9627	54.0373	86.0648
109	4	Hatibari T E	Sonitpur West	Village	Rural	63	310	52.9032	47.0968	74.8543
110	4	Dakshin Debasthan	Karbi anglong West	Village	Rural	1011	5856	51.1612	48.8388	211.214
111	4	Grant	North Lakhimpur	Village	Rural	139	679	49.6318	50.3682	1747.81
112	3	Khorikotia Grant	Jorhat	Village	Rural	373	1686	52.2539	47.7461	496.179
113	3	Bagarikhuti	Baksa	Village	Rural	411	1968	51.7276	48.2724	555.388
114	3	Kahikuchi	Sonitpur East	Village	Rural	41	170	45.2941	54.7059	137.244
115	3	Sonapur Gaon CT	Sonitpur East	Town	Urban	1133	5771	52.4173	47.5827	286.037
116	3	Kendubam	Kamrup	Village	Rural	17	70	48.5714	51.4286	268.195
117	3	Ouguri	Sonitpur West	Village	Rural	415	1802	49.0011	50.9989	332.742
118	3	Mokebari	Kamrup	Village	Rural	77	390	53.5897	46.4103	1329.68
119	3	Dahela	Goalpara	Village	Rural	532	2469	50.1823	49.8177	847.537
120	3	Bamunpara	Goalpara	Village	Rural	121	588	51.3605	48.6395	122.215
121	3	Uzara Gaon Uzra Gaon	Nagaon Wildlife	Village	Rural	142	692	51.8786	48.1214	171.69
122	3	Boiragimoth Kachari Gaon	Dibrugarh	Village	Rural	817	3665	51.1596	48.8404	307.671
123	3	Dakur Vita	Goalpara	Village	Rural	142	703	48.3642	51.6358	547.202
124	3	Hatigarh Te	Udalguri	Village	Rural	918	4366	50.1603	49.8397	637.093
125	3	Uttar Geruajhar	Udalguri	Village	Rural	126	604	52.3179	47.6821	387.448
126	3	Newly	Udalguri	Village	Rural	35	182	51.6484	48.3516	137.176
127	3	Paneri T E	Udalguri	Village	Rural	984	4801	51.3018	48.6982	737.53
128	3	Sastrapara	Udalguri	Village	Rural	326	1637	50.7025	49.2975	395.132
129	3	Khalihamari	Sonitpur East	Village	Rural	171	788	50.8883	49.1117	224.408
130	3	Kalaigaon Bagicha	Udalguri	Village	Rural	414	1900	53.2105	46.7895	517.816
131	3	Singari Jan T E	Sonitpur West	Village	Rural	391	1969	49.2128	50.7872	146.912
132	3	Balijan	Dibrugarh	Village	Rural	195	972	51.9547	48.0453	398.464
133	3	Samdang T E	Doomdooma	Village	Rural	134	591	48.5618	51.4382	59.7624
134	3	Makum	Sonitpur East	Town	Urban	3494	16923	51.823	48.177	352.727
135	3	Tarajuli	Sonitpur West	Village	Rural	481	2377	50.1472	49.8528	481.212
136	3	Uttar Kari Bil	Sonitpur East	Village	Rural	289	1562	52.0487	47.9513	535.658
137	3	Murphulani Bagan Gaon	Golaghat	Village	Rural	1161	5531	51.2204	48.7796	1207.92
138	3	Upper Dillaji Adivashi Gaon	Karbi Anglong East	Village	Rural	54	257	55.642	44.358	119.668
139	3	Hatimora Putta	Golaghat	Village	Rural	68	375	70.9333	29.0667	360.99
140	3	Mahmarang	Kamrup	Village	Rural	119	551	51.7241	48.2759	72.4411
141	3	Upahupara	Udalguri	Village	Rural	466	1923	51.3261	48.6739	86.812
142	3	Deopani Chapori	Doomdooma	Village	Rural	74	406	54.6798	45.3202	873.152
143	3	Bardikaraibali Chapori	Sonitpur East	Village	Rural	10	51	52.9412	47.0588	227.937
144	3	Niraiati Gaon	Sonitpur West	Village	Rural	291	1217	48.9729	51.0271	457.212
145	3	Gutlong Gaon CT	Sonitpur East	Town	Urban	2323	10900	50.1743	49.8257	356.307
146	3	Parmai Gauli Gaon	Sonitpur East	Village	Rural	296	1523	51.8056	48.1944	256.428
147	3	Bhito Suti Gaon	Sonitpur West	Village	Rural	695	3446	50.6674	49.3326	199.894
148	3	Saikia Chuburi Dekar Gaon	Sonitpur West	Village	Rural	1181	4937	49.3417	50.6583	239.4
149	3	Batiamari	Sonitpur East	Village	Rural	308	1757	50.8253	49.1747	261.977
150	3	Rajen Teron	Karbi Anglong East	Village	Rural	64	406	57.6355	42.3645	77.5321
151	3	Dhamar Reserve	Goalpara	Village	Rural	563	2861	50.8214	49.1786	715.835
152	3	Seajuli	North Lakhimpur	Village	Rural	102	529	52.9301	47.0699	101.7
153	3	Block	Doomdooma	Village	Rural	359	1694	51.9481	48.0519	243.228
154	3	Chepana Nc	Manas National Park	Village	Rural	24	107	53.271	46.729	1892.74
155	3	Kukurkata	Goalpara	Village	Rural	163	798	49.7494	50.2506	94.6988
156	2	Bijni	Chirang	Town	Urban	2926	13257	50.4036	49.5964	263.287
157	2	Nonke Angarkata	Baksa	Village	Rural	3219	16264	51.3404	48.6596	2284.36
158	2	Kuhimari	North Lakhimpur	Village	Rural	96	541	49.1682	50.8318	184.151
159	2	Elengmari	Chirang	Village	Rural	51	247	48.9879	51.0121	231.398
160	2	Tepechia	Kamrup	Village	Rural	330	1570	49.1083	50.8917	275.23
161	2	Hudumpur	Kamrup	Village	Rural	328	1510	50.596	49.404	283.8
162	2	Hatidhura F V	Chirang	Village	Rural	170	979	49.2339	50.7661	1116.41
163	2	Dagaon Katahi	Kamrup	Village	Rural	372	1781	49.9719	50.0281	210.795
164	2	Bhakuwamari	Nagaon Territorial	Village	Rural	391	2169	51.5906	48.4094	139.629
165	2	Bankakata	Kamrup	Village	Rural	383	1872	51.3889	48.6111	353.378
166	2	Nonke Dongargaon	Baksa	Village	Rural	1366	6688	49.9103	50.0897	1246.42
167	2	Borigaon	Udalguri	Village	Rural	15	58	51.7241	48.2759	127.003
168	2	Boria Gaon	Jorhat	Village	Rural	335	1512	51.1905	48.8095	464.43
169	2	Nareng Pachani Gaon	Jorhat	Village	Rural	171	731	51.5732	48.4268	283.349
170	2	Bharalowa Sonari	Kaziranga	Village	Rural	717	3390	51.6519	48.3481	280.173
171	2	Tukura Pt Ii	Goalpara	Village	Rural	397	2039	51.7901	48.2099	328.246
172	2	Borghat T E	Nagaon Territorial	Village	Rural	238	1174	48.6371	51.3629	1689.09
173	2	Lakhipur Tc	Goalpara	Town	Urban	2927	15633	51.468	48.532	812.609
174	2	Ghunusha Habi	Nagaon Territorial	Village	Rural	633	3257	50.9671	49.0329	156.937
175	2	Padumoni Na Gaon	Dibrugarh	Village	Rural	53	245	51.8367	48.1633	107.209
176	2	Allia	Baksa	Village	Rural	155	866	50.1155	49.8845	284.423
177	2	Barangabari	Baksa	Village	Rural	279	1358	50.2209	49.7791	505.86
178	2	Labdangguri Pathar	Manas National Park	Village	Rural	220	1036	51.0618	48.9382	253.235
179	2	Garubandha	Nagaon Wildlife	Village	Rural	221	1603	50.4679	49.5321	282.083
180	2	Dadhia F V	Dibrugarh	Village	Rural	570	3379	52.116	47.884	157.972
181	2	Lalabori	Goalpara	Village	Rural	400	1810	48.453	51.547	421.038
182	2	Dorapara	Goalpara	Village	Rural	471	1941	51.7259	48.2741	297.924
183	2	Amguri	Nagaon Territorial	Village	Rural	223	995	52.3618	47.6382	237.346
184	2	Naharbari Chah Bagisa	Jorhat	Village	Rural	416	1997	48.022	51.978	141.827
185	2	Rangalu Gaon	Nagaon Territorial	Village	Rural	580	2969	50.0842	49.9158	275.788
186	2	Nambar Lalung Gaon	Nagaon Territorial	Village	Rural	441	2119	50.3068	49.6933	141.632
187	2	Barchapahi	Kamrup	Village	Rural	7	25	60	40	194.521
188	2	Hojobari	Kamrup	Village	Rural	221	1097	50.9572	49.0428	115.881
189	2	Godaimari Pathar	Nagaon Wildlife	Village	Rural	610	3445	51.553	48.447	327.826
190	2	Dibrual Changmai	Dibrugarh	Village	Rural	300	1300	52.1538	47.8462	155.526
191	2	Bokul Maj Gaon	Dibrugarh	Village	Rural	391	1765	51.3881	48.6119	407.769
192	2	Paharsing Para	Goalpara	Village	Rural	493	2644	50.3404	49.6596	286.634
193	2	Majuli Te	Udalguri	Village	Rural	1092	5217	50.3163	49.6837	954.521
194	2	Niz Geruajhar	Udalguri	Village	Rural	314	1660	51.2048	48.7952	274.197
195	2	Kalikhola Kalikhola Nc	Udalguri	Village	Rural	306	1582	51.4539	48.5461	717.475
196	2	Badalapara T E	Udalguri	Village	Rural	1030	5626	49.2001	50.7999	921.529
197	2	Dakhin Nalbari	Udalguri	Village	Rural	232	1074	49.3482	50.6518	101.544
198	2	Ranga Gara Bil Gaon	Sonitpur East	Village	Rural	251	1295	51.4286	48.5714	157.48
199	2	Gataimara	Sonitpur East	Village	Rural	55	298	51.6778	48.3221	299.083
200	2	Bargang	Sonitpur East	Village	Rural	385	1966	50.1017	49.8983	134.297
201	2	Khara Pt Ii	Goalpara	Village	Rural	349	1526	50.1311	49.8689	202.451
202	2	Kamalabaria N C CT	Jorhat	Town	Urban	2335	10071	54.3938	45.6062	250.125
203	2	Dedrupar Grant	Jorhat	Village	Rural	312	1561	49.1352	50.8648	326.991
204	2	Pokajora Gaon	Jorhat	Village	Rural	190	925	51.2432	48.7568	354.563
205	2	Lezaihula Gaon	Dibrugarh	Village	Rural	183	748	50.6684	49.3316	240.241
206	2	Dhakual Gaon	Dibrugarh	Village	Rural	114	520	51.1538	48.8462	169.574
207	2	Barson Gaon	Sonitpur West	Village	Rural	178	937	50.4803	49.5197	497.631
208	2	Phutuka Pathar	Jorhat	Village	Rural	92	429	53.8462	46.1538	512.72
209	2	Garamur Phutuki Chapori	Jorhat	Village	Rural	598	2820	52.4113	47.5887	372.352
210	2	Phulguri Nepali	Sonitpur West	Village	Rural	286	1506	50.2656	49.7344	179.294
211	2	Ghogora Req Grant	Sonitpur West	Village	Rural	139	687	54.5851	45.4148	187.843
212	2	Garudharia Gaon	Dibrugarh	Village	Rural	190	980	51.5306	48.4694	575.599
213	2	Kathal Guri	Sonitpur West	Village	Rural	100	501	50.8982	49.1018	151.483
214	2	Rangali Pathar	Dibrugarh	Village	Rural	296	1333	50.9377	49.0623	166.63
215	2	Ahom Gaon	Doomdooma	Village	Rural	243	1115	49.417	50.583	290.796
216	2	Lazai Miri Gaon	Dibrugarh	Village	Rural	316	1830	51.2022	48.7978	168.702
217	2	Romai Gabharu	Doomdooma	Village	Rural	361	1849	51.6495	48.3505	67.5185
218	2	Rabar Guri Gaon	Doomdooma	Village	Rural	91	456	48.6842	51.3158	304.61
219	2	Nakoidhara	Dibrugarh	Village	Rural	54	265	48.6793	51.3208	376.388
220	2	Jungthung Jungthung	Nagaon Territorial	Village	Rural	1	3	66.6667	33.3333	179.398
221	2	Kalakhowa Gaon	Jorhat	Village	Rural	707	3137	50.3666	49.6334	189.663
222	2	Pachim Matia	Goalpara	Village	Rural	911	4405	50.3065	49.6935	681.273
223	2	Singari Basti	Nagaon South	Village	Rural	455	2311	50.6274	49.3726	235.417
224	2	Chiring Khat	Dibrugarh	Village	Rural	110	504	51.3889	48.6111	257.704
225	2	Karibil Kachari	Sonitpur East	Village	Rural	152	696	50.7184	49.2816	126.764
226	2	Satai Ban Gaon	Sonitpur West	Village	Rural	334	1888	51.2712	48.7288	2788.97
227	2	Sonai Nepali	Sonitpur West	Village	Rural	276	1514	44.4518	55.5482	165.018
228	2	Sadharu Ghop	Sonitpur East	Village	Rural	160	768	52.0833	47.9167	277.659
229	2	Biswanath Chariali	Sonitpur East	Town	Urban	4454	19145	51.0368	48.9632	582.489
230	2	Rangbong Pathar	Golaghat	Village	Rural	202	1072	51.4925	48.5075	334.986
231	2	Dabli	Goalpara	Village	Rural	172	847	50.4132	49.5868	460.575
232	2	Bebejia Likchan	Kaziranga	Village	Rural	163	823	51.1543	48.8457	389.434
233	2	Bilbagan	North Lakhimpur	Village	Rural	13	90	45.5556	54.4444	636.029
234	2	Kuruabahi Satra	Golaghat	Village	Rural	772	3641	50.3158	49.6842	741.452
235	2	Hatibandha	North Lakhimpur	Village	Rural	123	635	49.6063	50.3937	316.961
236	2	Ouguri Chapori	Golaghat	Village	Rural	324	1564	49.8721	50.1279	157.071
237	2	Moniram Tisso	Karbi Anglong East	Village	Rural	5	54	57.4074	42.5926	303.995
238	2	Daha Chuburi	Udalguri	Village	Rural	297	1295	48.5714	51.4286	270.687
239	2	Sonari Gaon	Nagaon Territorial	Village	Rural	645	3183	51.0211	48.979	750.595
240	2	Natum Salona T E	Nagaon Territorial	Village	Rural	281	1389	49.748	50.252	334.54
241	2	Purana Sadiya	Doomdooma	Village	Rural	121	661	49.0166	50.9834	830.518
242	2	Ram Hari Char Pt Iii	Goalpara	Village	Rural	112	657	51.9026	48.0974	594.448
243	2	Moh Khuti	Karbi Anglong East	Village	Rural	89	440	52.7273	47.2727	418.602
244	2	Hindu Gaon	North Lakhimpur	Village	Rural	153	728	51.7857	48.2143	135.644
245	2	Kursapakhri Pt I	Goalpara	Village	Rural	249	1207	52.6098	47.3902	482.663
246	2	Bormota	Sonitpur East	Village	Rural	424	1957	51.2008	48.7992	168.822
247	2	Patpara Pt Iii	Goalpara	Village	Rural	60	268	53.7313	46.2687	117.912
248	2	Thekashu Pt I CT	Goalpara	Town	Urban	993	4384	50.2737	49.7263	179.617
249	2	Tarapara	Goalpara	Village	Rural	623	2783	51.1678	48.8322	201.294
250	2	Pengerigarh Grant	Doomdooma	Village	Rural	917	4378	50.1827	49.8173	619.769
251	2	Mali Pather Gaon	Dibrugarh	Village	Rural	181	878	52.3918	47.6082	195.607
252	2	Upartola Pt Iii	Goalpara	Village	Rural	318	1428	49.93	50.07	186.487
253	2	Naharani Reserve Grant	Sonitpur West	Village	Rural	115	566	49.2933	50.7067	126.841
254	2	Sar Ik Rongphar	Karbi Anglong East	Village	Rural	15	94	54.2553	45.7447	678.891
255	2	Benjamin Taro	Karbi Anglong East	Village	Rural	37	188	48.9362	51.0638	30.3008
256	2	Narlongati Adorsha Rongpi	Karbi Anglong East	Village	Rural	32	193	47.6684	52.3316	25.0631
257	2	Borjuri T E	Kaziranga	Village	Rural	245	1201	50.4579	49.542	317.053
258	2	Bokulbari	North Lakhimpur	Village	Rural	119	578	52.0761	47.9239	155.559
259	2	Silapani	Goalpara	Village	Rural	689	3544	51.2133	48.7867	169.435
260	2	Kahibari Pt I	Goalpara	Village	Rural	72	339	50.1475	49.8525	365.192
261	2	Sarthe Tisso Gaon	Karbi Anglong East	Village	Rural	0	0	0	0	173.564
262	2	Rajmitapantai	Goalpara	Village	Rural	485	2606	51.7268	48.2732	243.63
263	2	Nidanpur Pt Ii CT	Goalpara	Town	Urban	1490	7954	50.9932	49.0068	242.695
264	2	Sunderpara Pt Iv	Goalpara	Village	Rural	1543	6969	50.2655	49.7345	293.79
265	2	Dhekiajuli Ahom	North Lakhimpur	Village	Rural	67	289	49.827	50.173	216.375
266	2	Bengenakhowa Grant	Golaghat	Village	Rural	712	3332	51.1705	48.8295	301.84
267	2	Bhoga Gaon	Golaghat	Village	Rural	560	2542	56.0582	43.9418	167.803
268	2	Bongaon	Golaghat	Village	Rural	701	3174	50.8192	49.1808	472.219
269	2	Wopeng Rongpi Gaon	Karbi Anglong East	Village	Rural	17	89	50.5618	49.4382	649.664
270	2	Tezpur	Sonitpur East	Town	Urban	17808	75540	51.2841	48.7159	1323.87
271	2	Lumding Rly Col CT	Nagaon South	Town	Urban	5425	22658	50.8297	49.1703	324.34
272	2	Rajabahar Gaon	Jorhat	Village	Rural	122	589	49.0662	50.9338	252.242
273	2	Bhairabkunda	Udalguri	Village	Rural	50	273	52.7473	47.2527	124.37
274	2	Khalingduar Rf	Udalguri	Village	Rural	635	3065	51.4192	48.5808	5723.86
275	2	Damara Patpara CT	Goalpara	Town	Urban	955	4922	49.3499	50.6501	841.943
276	2	Dumopaham N C	Kamrup	Village	Rural	31	200	51	49	2292.1
277	1	Amguri	Chirang	Village	Rural	102	475	50.1053	49.8947	216.06
278	1	Simlaguri Forest Block	Chirang	Village	Rural	483	2243	52.296	47.704	1356.01
279	1	Pachim Salpara	Nagaon Wildlife	Village	Rural	659	3621	51.0909	48.9091	496.869
280	1	Podomani	Nagaon South	Village	Rural	456	2491	51.9871	48.0128	196.282
281	1	Barkandoli Grant	Nagaon Territorial	Village	Rural	181	872	49.656	50.344	264.578
282	1	Paharpur	Baksa	Village	Rural	260	1334	49.3253	50.6747	352.665
283	1	Karkhela	Baksa	Village	Rural	186	993	52.4673	47.5327	276.856
284	1	Kalipur	Baksa	Village	Rural	92	428	48.5981	51.4019	244.609
285	1	Kalipur	Baksa	Village	Rural	192	891	49.8317	50.1684	212.605
286	1	Mahendra Nagar	Baksa	Village	Rural	302	1454	51.5131	48.4869	436.105
287	1	Tangabari	Baksa	Village	Rural	255	1276	50.9404	49.0596	177.027
288	1	Udmari	Udalguri	Village	Rural	244	1498	55.1402	44.8598	244.73
289	1	Dighali Chapori	Sonitpur East	Village	Rural	16	99	51.5151	48.4848	63.0126
290	1	Tukrajhar Ii	Chirang	Village	Rural	110	525	45.9048	54.0952	257.928
291	1	Puradia	Chirang	Village	Rural	171	833	49.8199	50.1801	280.259
292	1	Dakhin Dimoria	Kamrup	Village	Rural	280	1339	50.2614	49.7386	175.163
293	1	Barangajuli	Udalguri	Village	Rural	256	1450	54.6207	45.3793	616.276
294	1	Kumar Kaibarta Gaon CT	Jorhat	Town	Urban	1829	8056	50.8565	49.1435	305.459
295	1	Dolaigaon Pt I Ii and Iii	Chirang	Village	Rural	957	4185	51.6129	48.3871	247.428
296	1	Jarabari Pathar	Kamrup	Village	Rural	0	0	0	0	259.859
297	1	Dakhin Pat	Doomdooma	Village	Rural	208	934	49.0364	50.9636	311.454
298	1	Naltali	Nagaon Territorial	Village	Rural	572	2557	52.2878	47.7122	417.08
299	1	Sidhakhowa	Udalguri	Village	Rural	648	3206	51.9339	48.0661	306.267
300	1	Sakmuthi T E	Nagaon Territorial	Village	Rural	178	857	49.3582	50.6418	552.923
301	1	Niz Borbhagia	Nagaon Territorial	Village	Rural	223	1035	50.1449	49.8551	214.529
302	1	Masua	Kamrup	Village	Rural	351	1784	51.3453	48.6547	228.781
303	1	Noakhat	Manas National Park	Village	Rural	228	1132	49.9117	50.0883	204.054
304	1	Madarbari	Mushalpur	Village	Rural	398	2084	49.4722	50.5278	484.887
305	1	Simlabari	Baksa	Village	Rural	876	4357	50.6312	49.3688	776.49
306	1	Kotikuchia Gaon	Jorhat	Village	Rural	372	1753	51.968	48.0319	257.757
307	1	Bagari	Karbi Anglong East	Village	Rural	278	1223	50.7768	49.2232	435.977
308	1	Toplakhowa	Goalpara	Village	Rural	311	1637	51.3745	48.6255	291.607
309	1	Bakaitari Pt Ii	Goalpara	Village	Rural	422	1660	48.3735	51.6265	286.067
310	1	Jamuguri	Sonitpur East	Village	Rural	492	2269	50.6831	49.3169	276.003
311	1	Deorichila Bandha	Sonitpur East	Village	Rural	367	1504	49.1356	50.8644	213.22
312	1	Niz Pubthoria	Nagaon Territorial	Village	Rural	310	1264	46.9937	53.0063	302.046
313	1	Jakhalabandha Town	Nagaon Territorial	Village	Rural	1012	4625	50.573	49.427	153.351
314	1	Garikuri	Nagaon Territorial	Village	Rural	258	1070	48.5981	51.4019	83.3053
315	1	Khan Bahadur Grant	Nagaon Territorial	Village	Rural	0	0	0	0	269.287
316	1	Phulaguri	Goalpara	Village	Rural	355	1673	50.5081	49.4919	244.524
317	1	Bhorbhuri Gaon	Dibrugarh	Village	Rural	55	262	53.0534	46.9466	76.0341
318	1	Hajua Gaon	Baksa	Village	Rural	147	677	52.4372	47.5628	148.841
319	1	Hahchara	Baksa	Village	Rural	313	1582	48.6094	51.3906	150.096
320	1	Gyatigaon	Goalpara	Village	Rural	337	1474	46.4722	53.5278	226.661
321	1	Gerua Gaon	Nagaon Territorial	Village	Rural	341	1747	50.3148	49.6852	210.612
322	1	Mornai	Goalpara	Village	Rural	628	2572	49.6112	50.3888	385.641
323	1	Dalgoma	Goalpara	Village	Rural	392	1845	50.8943	49.1057	280.53
324	1	Lajum Gaon	Doomdooma	Village	Rural	78	414	50	50	286.979
325	1	Chilimkhowa	Nagaon Territorial	Village	Rural	289	1242	50.8051	49.1948	433.438
326	1	Longjap	Nagaon Territorial	Village	Rural	851	4114	51.0209	48.9791	815.785
327	1	Abrar Vita	Goalpara	Village	Rural	413	2251	51.1328	48.8672	216.792
328	1	Chabua Grant T E	Dibrugarh	Village	Rural	316	1482	50.0675	49.9325	977.922
329	1	Athagaon	Kamrup	Village	Rural	861	3738	52.595	47.405	548.309
330	1	Rupahi Bhakat Gaon	Nagaon Wildlife	Village	Rural	430	2007	49.9253	50.0747	213.7
331	1	Mamudpur Pt Ii	Goalpara	Village	Rural	530	2623	51.2772	48.7228	145.905
332	1	Na Gaon	Dibrugarh	Village	Rural	207	989	53.0839	46.9161	235.009
333	1	Goalpara	Goalpara	Town	Urban	11617	53430	50.4773	49.5227	3474.94
334	1	Dhani Para	Kamrup	Village	Rural	112	553	51.3562	48.6438	128.626
335	1	Boladmari	Goalpara	Village	Rural	589	2939	51.5141	48.4859	235.1
336	1	Missa	Nagaon Territorial	Village	Rural	783	3887	50.3473	49.6527	466.864
337	1	Kampur Town	Nagaon Territorial	Town	Urban	2342	10371	50.4291	49.5709	751.978
338	1	Salmara	Goalpara	Village	Rural	146	914	53.0635	46.9365	54.1108
339	1	Bormoinaparia Gaon	Jorhat	Village	Rural	323	1441	50.1041	49.8959	211.469
340	1	Bholatar	Udalguri	Village	Rural	83	451	50.776	49.2239	123.104
341	1	Bamunjuligaon	Udalguri	Village	Rural	123	593	49.5784	50.4216	226.722
342	1	Bholatar	Udalguri	Village	Rural	261	1274	53.6107	46.3893	1037.66
343	1	Ujanpara	Kamrup	Village	Rural	252	1133	51.2798	48.7202	374.567
344	1	Naharani Basti Gaon	Sonitpur West	Village	Rural	241	1310	50.229	49.771	790.268
345	1	Rahini Bil Gaon	Sonitpur West	Village	Rural	141	723	51.5906	48.4094	143.117
346	1	Patidoi Bherala Gaon	Sonitpur West	Village	Rural	974	4891	51.3188	48.6813	207.076
347	1	Hatbor	Sonitpur East	Village	Rural	325	1512	50.9259	49.0741	400.322
348	1	Metera	Sonitpur East	Village	Rural	18	107	53.271	46.729	206.72
349	1	Balikuchi	Kamrup	Village	Rural	110	579	54.0587	45.9413	223.905
350	1	Bedeti T E	Sonitpur East	Village	Rural	322	1397	48.1747	51.8253	307.221
351	1	Bihmari Jarani	Sonitpur East	Village	Rural	263	1432	50.838	49.162	403.631
352	1	Nathkuchi	Kamrup	Village	Rural	656	2986	50	50	612.535
353	1	Garikuri	Sonitpur East	Village	Rural	54	252	47.6191	52.381	187.694
354	1	Atherikhat T E	Udalguri	Village	Rural	679	3172	48.9281	51.0719	225.97
355	1	Barangajuli T E	Udalguri	Village	Rural	703	3350	48.3881	51.6119	632.443
356	1	Mazbat T E	Udalguri	Village	Rural	310	1602	48.3146	51.6854	257.089
357	1	Hatibill	Udalguri	Village	Rural	103	486	52.8807	47.1193	163.599
358	1	Bhogdal	Sonitpur West	Village	Rural	236	1235	51.9028	48.0972	271.405
359	1	Sal Forest Dakur Vita	Goalpara	Village	Rural	50	245	49.3878	50.6122	273.166
360	1	Hatichungi Moran Gaon	Jorhat	Village	Rural	227	1009	49.0585	50.9415	215.575
361	1	Chotohapjan T E	Sonitpur West	Village	Rural	42	192	50.5208	49.4792	161.269
362	1	Rangajan Grant	Jorhat	Village	Rural	357	1652	49.6368	50.3632	264.098
363	1	Handique Gaon	Jorhat	Village	Rural	2	5	60	40	176.884
364	1	Charala Pathar	Nagaon Territorial	Village	Rural	0	0	0	0	180.587
365	1	Tiniali Bazar	Nagaon South	Village	Rural	324	1744	52.5229	47.4771	286.437
366	1	Niz Bahbari	Sonitpur West	Village	Rural	299	1524	50.9843	49.0157	403.763
367	1	Dekar Gaon	Sonitpur West	Village	Rural	153	784	53.3163	46.6837	370.725
368	1	Bogar Gaon	Jorhat	Village	Rural	211	959	52.4505	47.5495	240.714
369	1	Panbari	Sonitpur West	Village	Rural	135	692	48.5549	51.4451	147.145
370	1	Hatibari T E	Sonitpur West	Village	Rural	75	347	47.2623	52.7378	109.217
371	1	Tamukubari Pt Ii	Goalpara	Village	Rural	302	1298	51.926	48.074	81.6172
372	1	Dongpara	Nagaon Territorial	Village	Rural	224	1277	49.9609	50.0392	537.433
373	1	Jaypur Chah Bagicha	Dibrugarh	Village	Rural	619	2879	50.6426	49.3574	243.671
374	1	Chakali Bhoria Gaon	Dibrugarh	Village	Rural	193	900	50.8889	49.1111	168.888
375	1	Raidang Bongali Gaon	Doomdooma	Village	Rural	59	296	50.6757	49.3243	105.432
376	1	Baghbari Gaon	Doomdooma	Village	Rural	183	912	49.6711	50.3289	119.526
377	1	Dipotahat Khola	Sonitpur West	Village	Rural	606	2706	49.3718	50.6282	235.957
378	1	Kakapathar	Doomdooma	Village	Rural	190	939	50.9052	49.0948	229.88
379	1	Dangari Pathar	Doomdooma	Village	Rural	1	6	66.6667	33.3333	95.7577
380	1	Gakhir Bheti Gaon	Doomdooma	Village	Rural	151	823	50.3038	49.6962	142.132
381	1	Raja Pahar	Nagaon Territorial	Village	Rural	7	31	38.7097	61.2903	59.8045
382	1	Dhanuhar Basti	Nagaon South	Village	Rural	792	4192	52.0992	47.9008	519.64
383	1	Ambari	Goalpara	Village	Rural	791	4108	51.8501	48.15	193.661
384	1	Maran Gaon	Sonitpur East	Village	Rural	581	2859	51.0668	48.9332	253.913
385	1	Sidhabari Pt I	Goalpara	Village	Rural	618	2960	49.3919	50.6081	333.418
386	1	Radhanagar	Nagaon South	Village	Rural	670	3111	50.1768	49.8232	322.72
387	1	Pabhoi T E	Sonitpur East	Village	Rural	340	1603	49.4697	50.5303	190.961
388	1	Pabhoi T E	Sonitpur East	Village	Rural	69	347	48.415	51.585	163.555
389	1	Pub Matia	Goalpara	Village	Rural	249	1045	50.9091	49.0909	95.1951
390	1	Niz Biswanath	Sonitpur East	Village	Rural	500	2511	51.8917	48.1083	49.1979
391	1	Bhoraguri	Nagaon Territorial	Village	Rural	246	1097	49.681	50.3191	358.77
392	1	Ranga Gara Huzz	Nagaon Territorial	Village	Rural	1046	4985	51.334	48.666	177.04
393	1	Borogandua	Goalpara	Village	Rural	10	67	50.7463	49.2537	95.6017
394	1	Bhogbari Satra Bhogbari Pathar	Nagaon South	Village	Rural	125	530	52.8302	47.1698	208.777
395	1	Lanka Mb	Nagaon South	Town	Urban	7406	36805	51.1615	48.8385	472.816
396	1	Am Tola Bori	Sonitpur East	Village	Rural	161	718	51.8106	48.1894	235.285
397	1	Brahmaputra River	Goalpara	Village	Rural	0	0	0	0	25290.5
398	1	Ameloga F V	Sonitpur West	Village	Rural	69	348	43.1035	56.8966	223.836
399	1	Palash Pather Gaon	Sonitpur West	Village	Rural	514	2504	51.3978	48.6022	179.931
400	1	Dopdopi	Sonitpur West	Village	Rural	334	1634	50.9792	49.0208	153.197
401	1	Chakalia	Dibrugarh	Village	Rural	301	1612	49.8759	50.1241	187.555
402	1	Barbari Amc Area CT	Doomdooma	Town	Urban	626	2884	50.5548	49.4452	396.432
403	1	Bhalukjuli	Goalpara	Village	Rural	31	168	50.5952	49.4048	120.458
404	1	Deulguri Pt Ii	Goalpara	Village	Rural	108	527	49.3359	50.6641	309.688
405	1	Dijoo Pathar	North Lakhimpur	Village	Rural	511	2525	50.7327	49.2673	263.203
406	1	Thurajan Grant	Golaghat	Village	Rural	278	1304	50.6135	49.3865	318.12
407	1	Joying Gaon	North Lakhimpur	Village	Rural	299	1469	48.8087	51.1913	444.196
408	1	Borbil	Dibrugarh	Village	Rural	362	2056	52.6751	47.3249	458.068
409	1	Hemari Tisso	Karbi Anglong East	Village	Rural	23	113	53.0973	46.9027	70.0485
410	1	Nagachang Amlaiguri Basti	Karbi Anglong East	Village	Rural	12	54	50	50	401.165
411	1	Affala Gaon	Golaghat	Village	Rural	256	1523	53.5785	46.4215	585.824
412	1	Da Gaon	Golaghat	Village	Rural	395	1720	52.5581	47.4419	136.704
413	1	Kangther Kramsa	Golaghat	Village	Rural	9	42	57.1429	42.8571	5134.59
414	1	Behora	Golaghat	Village	Rural	852	4054	49.0873	50.9127	476.47
415	1	Ujirer Char Nc Fakir Para	Goalpara	Village	Rural	4	21	38.0952	61.9048	568.116
416	1	Charai Kuruka	Sonitpur East	Village	Rural	0	0	0	0	265.351
417	1	Kalyanpur	Goalpara	Village	Rural	35	164	51.8293	48.1707	276.864
418	1	Daimukhiya Gaon	Doomdooma	Village	Rural	417	2046	51.5151	48.4848	150.102
419	1	Rakhyasini Garopara Pt Ii	Goalpara	Village	Rural	406	2204	53.3575	46.6425	160.347
420	1	Bura Raja	Nagaon Territorial	Village	Rural	248	1250	50.8	49.2	451.071
421	1	Bhatiapara	Goalpara	Village	Rural	226	1177	54.1206	45.8794	148.677
422	1	Dakaidal	Goalpara	Village	Rural	432	2121	51.5323	48.4677	143.85
423	1	Seajuli Patta	North Lakhimpur	Village	Rural	168	826	51.5739	48.4262	70.9547
424	1	Dakhin Gaon Deodhani	North Lakhimpur	Village	Rural	93	440	50.6818	49.3182	97.4868
425	1	Diplonga	Sonitpur East	Village	Rural	85	390	53.3333	46.6667	84.1177
426	1	Arun Bagan	Sonitpur West	Village	Rural	252	1267	50.6709	49.3291	260.651
427	1	Pub Dairang	Goalpara	Village	Rural	342	1980	53.2828	46.7172	579.84
428	1	Ratnapur	Sonitpur West	Village	Rural	53	237	46.8354	53.1646	39.4007
429	1	Lal Tapu	Sonitpur East	Village	Rural	342	2013	50.919	49.081	1744.87
430	1	Khekapara	Goalpara	Village	Rural	221	1024	50.9766	49.0234	316.944
431	1	Dighali	Goalpara	Village	Rural	171	780	47.9487	52.0513	517.869
432	1	Boistompara	Goalpara	Village	Rural	277	1403	50.8197	49.1803	193.228
433	1	Sarapara Pt Ii	Goalpara	Village	Rural	164	735	50.4762	49.5238	218.188
434	1	Kathakuthi Pt I	Goalpara	Village	Rural	509	2309	50.9311	49.0689	179.624
435	1	Pub Jira	Goalpara	Village	Rural	286	1463	49.9658	50.0342	317.654
436	1	Na Pam Gaon	Sonitpur East	Village	Rural	904	4105	51.3276	48.6724	186.806
437	1	Kathakuthi Pt Vi	Goalpara	Village	Rural	110	494	48.3806	51.6194	150.889
438	1	Maila Gaon	Sonitpur West	Village	Rural	120	536	51.4925	48.5075	439.637
439	1	Kharuvas	Goalpara	Village	Rural	813	4411	50.17	49.83	322.768
440	1	Madhurana Terang F V	Karbi Anglong East	Village	Rural	63	344	52.6163	47.3837	342.544
441	1	Wive Rongpi	Karbi Anglong East	Village	Rural	14	82	51.2195	48.7805	204.7
442	1	Kakajan Gaon	Doomdooma	Village	Rural	195	986	49.4929	50.5071	352.893
443	1	Borbil	Dibrugarh	Village	Rural	292	1378	51.2337	48.7663	229.658
444	1	Ananda Bagan	North Lakhimpur	Village	Rural	562	2714	51.2896	48.7104	595.289
445	1	Panidaria Gaon	Dibrugarh	Village	Rural	327	1527	50.5566	49.4434	64.8004
446	1	Sensowa	Golaghat	Village	Rural	140	621	51.5298	48.4702	250.907
447	1	Abhaipuria Gaon	Dibrugarh	Village	Rural	107	571	50.0876	49.9124	105.604
448	1	Maj Kapahuwa	Dibrugarh	Village	Rural	261	1295	51.0425	48.9575	236.43
449	1	Sing Bey	Karbi Anglong East	Village	Rural	27	124	47.5806	52.4194	20.1304
450	1	Longthu Rongphar F V	Karbi Anglong East	Village	Rural	48	289	49.135	50.8651	50.4398
451	1	Sarapara	Goalpara	Village	Rural	383	1859	52.7703	47.2297	417.616
452	1	Khilamara	Goalpara	Village	Rural	98	529	48.9603	51.0397	143.437
453	1	Barigaon	Goalpara	Village	Rural	166	828	51.6908	48.3092	441.35
454	1	Chondro Rongpi Gaon	Karbi Anglong East	Village	Rural	16	89	49.4382	50.5618	257.937
455	1	Langteroi	Karbi Anglong East	Village	Rural	14	82	41.4634	58.5366	166.13
456	1	Nanda Mura	Karbi Anglong East	Village	Rural	12	54	50	50	1574.21
457	1	Ambari	Karbi Anglong East	Village	Rural	53	240	57.0833	42.9167	1141.06
458	1	Phulbari Gaon	Golaghat	Village	Rural	126	616	49.513	50.487	407.764
459	1	Bura Phangso	Karbi Anglong East	Village	Rural	0	0	0	0	658.744
460	1	Phuloni Bazar	Karbi Anglong East	Village	Rural	80	373	53.8874	46.1126	16.0202
461	1	Longki Milik	Kaziranga	Village	Rural	14	63	49.2064	50.7937	306.621
462	1	Central Range Manja	Karbi Anglong East	Village	Rural	280	1509	51.0272	48.9728	235.437
463	1	Biren Teron	Karbi Anglong East	Village	Rural	17	96	55.2083	44.7917	97.1756
464	1	Karkashi	Goalpara	Village	Rural	218	919	49.5103	50.4897	281.396
465	1	Kothal Bagan	Karbi Anglong East	Village	Rural	29	158	53.7975	46.2025	1168.96
466	1	Kharijapikon CT	Goalpara	Town	Urban	1141	5550	51.0631	48.9369	208.275
467	1	Ketkibari	Goalpara	Village	Rural	192	880	48.75	51.25	105.354
468	1	Damribhasa	Goalpara	Village	Rural	587	2976	50.6048	49.3952	191.446
469	1	Fenkhati Gaoni	North Lakhimpur	Village	Rural	233	1071	51.2605	48.7395	186.146
470	1	Rupkotia	Golaghat	Village	Rural	273	1253	52.5938	47.4062	405.79
471	1	Dhekial Gaon	Golaghat	Village	Rural	459	2082	47.8867	52.1134	293.422
472	1	Senchowa	North Lakhimpur	Village	Rural	92	481	50.3118	49.6881	215.35
473	1	Sissupani	Kaziranga	Village	Rural	30	145	54.4828	45.5172	100.539
474	1	Tinsukia	Dibrugarh	Town	Urban	25845	116322	53.5608	46.4392	1862.46
475	1	Rajapukhuri	Karbi Anglong East	Village	Rural	570	2453	49.2866	50.7134	742.65
476	1	Hatibari T E	Sonitpur West	Village	Rural	144	745	47.651	52.349	152.431
477	1	Patgaon T E Harchura	Sonitpur West	Village	Rural	63	319	50.4702	49.5298	471.859
478	1	Lepetkatta Bagisha	Dibrugarh	Village	Rural	106	515	48.3495	51.6505	234.547
479	1	Dolang Basti F V	Sonitpur West	Village	Rural	23	102	42.1569	57.8431	257.658
480	1	Bosa Gaon	Jorhat	Village	Rural	311	1484	50.9434	49.0566	519.136
481	1	Bam Gaon	Sonitpur West	Village	Rural	168	819	49.9389	50.0611	122.317
482	1	Udmari Gaon	Sonitpur East	Village	Rural	152	690	47.3913	52.6087	140.356
483	1	Panipota T E	Sonitpur West	Village	Rural	148	667	48.4258	51.5742	365.534
484	1	Pub Samarali	Nagaon Territorial	Village	Rural	576	3278	50.1525	49.8475	985.237
485	1	Patgaon	Kamrup	Village	Rural	146	664	49.0964	50.9036	131.294
486	1	Phoolbari	Udalguri	Village	Rural	145	726	53.5813	46.4187	112.372
487	1	Ajagar Pahar N C	Goalpara	Village	Rural	167	977	52.2006	47.7994	3556.65
488	1	Nonke Suklabagan	Udalguri	Village	Rural	190	1031	54.6072	45.3928	1048.26
489	1	Napun	Jorhat	Village	Rural	142	926	53.3477	46.6523	291.507
490	1	Sikari Tisso	Karbi Anglong East	Village	Rural	20	98	51.0204	48.9796	605.414
491	1	Mongrai	Goalpara	Village	Rural	83	442	49.5475	50.4525	213.042
492	1	Jaldhapara	Goalpara	Village	Rural	103	478	50.8368	49.1632	67.9992
493	1	Chatabari Pt Ii	Goalpara	Village	Rural	123	534	51.6854	48.3146	672.723
494	1	Santipur	North Lakhimpur	Village	Rural	248	1243	49.4771	50.5229	494.221
495	1	Saboltari	Goalpara	Village	Rural	443	2314	49.8704	50.1296	303.547
