# Supplementary material for: Landscape determinants of human-elephant conflict in Assam, India: insights from two decades of spatial analysis
Source: PeerJ. 2026 May 21;14:e21082. doi: 10.7717/peerj.21082 (PMC13198851; doi:10.7717/peerj.21082)
Supplement: Supplemental Information 3 [file peerj-14-21082-s003.zip]

Archive with 17 entries (16 files):
- Codes/
- Codes/distribution of conflict in villages.R
- Codes/road.R
- Codes/forest.R
- Codes/village name by yearwise.R
- Codes/seaoson_variation_gender.R
- Codes/Teagarden.R
- Codes/crop.R
- Codes/GLM_GRAPH.R
- Codes/water.R
- Codes/GLM.R
- Codes/Assam human kruskal.R
- Codes/builtupp.R
- Codes/chi-square_assam.R
- Codes/Assam human kruskal wallis test.R
- Codes/kruksal_with_dunn final.R
- Codes/allyear death.R
