# Supplementary material for: Landscape determinants of human-elephant conflict in Assam, India: insights from two decades of spatial analysis
Source: PeerJ. 2026 May 21;14:e21082. doi: 10.7717/peerj.21082 (PMC13198851; doi:10.7717/peerj.21082)
Supplement: Supplemental Information 3 [file peerj-14-21082-s003.zip › Codes/distribution of conflict in villages.R]

# Load necessary libraries
library(ggplot2)
library(dplyr)

# Load the CSV file (replace 'your_file.csv' with the actual filename)
data <- read.csv("C:\\Users\\LENOVO\\Desktop\\Asssam_Human\\ass_hum_countforhistogra.csv")


# Ensure column names are correct by checking the first few rows
head(data)

# Plot the histogram
ggplot(data, aes(x = conflict_count)) +
  geom_histogram(binwidth = 5, fill = "steelblue", color = "black") +  # Adjust binwidth as needed
  theme_classic() +
  labs(x = "Conflict Count", y = "Number of Villages", title = "Distribution of Conflict Count Across Villages") +
  theme(
    axis.text.x = element_text(color = "black", face = "bold"),  # X-axis text black & bold
    axis.text.y = element_text(color = "black", face = "bold"),  # Y-axis text black & bold
    axis.title.x = element_text(color = "black", face = "bold"), # X-axis title black & bold
    axis.title.y = element_text(color = "black", face = "bold")  # Y-axis title black & bold
  )
