# Supplementary material for: Landscape determinants of human-elephant conflict in Assam, India: insights from two decades of spatial analysis
Source: PeerJ. 2026 May 21;14:e21082. doi: 10.7717/peerj.21082 (PMC13198851; doi:10.7717/peerj.21082)
Supplement: Supplemental Information 3 [file peerj-14-21082-s003.zip › Codes/forest.R]

# Load necessary libraries
library(ggplot2)
library(dplyr)
library(tidyr)

# Load the data for Jharkhand (assuming you have similar structure for forest data)
Jharkhand_data <- read.csv("C:\\Users\\LENOVO\\Desktop\\Asssam_Human\\forest.csv")

# Check for missing values
print(colSums(is.na(Jharkhand_data)))

# Ensure that all required columns exist
expected_columns <- c("Forest_Incident", "Forest_Non_Incident", 
                      "Forest_Low_Incident", "Forest_Medium_Incident", "Forest_High_Incident")

# Check for missing columns
missing_columns <- setdiff(expected_columns, colnames(Jharkhand_data))
if (length(missing_columns) > 0) {
  stop(paste("Missing columns in dataset:", paste(missing_columns, collapse = ", ")))
}

# Reshape the data for Forest Density
plot_data <- Jharkhand_data %>%
  pivot_longer(
    cols = all_of(expected_columns),  # Select relevant columns
    names_to = "IncidentType",
    values_to = "Value"
  ) %>%
  mutate(
    IncidentType = factor(IncidentType, levels = expected_columns),
    Value = as.numeric(Value)  # Ensure 'Value' is numeric
  )

# Define custom x-axis labels
x_labels <- c(
  "Forest_Incident" = "Incident",
  "Forest_Non_Incident" = "Non Incident",
  "Forest_Low_Incident" = "Low Incident",
  "Forest_Medium_Incident" = "Medium Incident",
  "Forest_High_Incident" = "High Incident"
)

# Plot the boxplot for Forest Density (without outliers)
ggplot(plot_data, aes(x = IncidentType, y = Value)) +
  geom_boxplot(fill = "#CDC9C9", width = 0.5, outlier.shape = NA) +  # Light green for forest density
  labs(
    title = "Forest Density Across Incident Types",
    x = "Incident Type",
    y = "Forest  Percentage"
  ) +
  scale_x_discrete(labels = x_labels) +
  scale_y_continuous(limits = c(0, 100)) +
  theme_classic() +
  theme(
    panel.grid = element_blank(),
    axis.text.x = element_text(size = 12, color = "black", face = "bold"),
    axis.text.y = element_text(size = 12, color = "black", face = "bold"),
    axis.title.x = element_text(size = 14, color = "black", face = "bold"),
    axis.title.y = element_text(size = 14, color = "black", face = "bold"),
    legend.position = "none",
    axis.line = element_line(color = "black")
  )
