# Supplementary material for: Landscape determinants of human-elephant conflict in Assam, India: insights from two decades of spatial analysis
Source: PeerJ. 2026 May 21;14:e21082. doi: 10.7717/peerj.21082 (PMC13198851; doi:10.7717/peerj.21082)
Supplement: Supplemental Information 3 [file peerj-14-21082-s003.zip › Codes/village name by yearwise.R]

# Load required libraries
library(dplyr)

# Read CSV file (adjust the file path and column names accordingly)
data <- read.csv("C:\\Users\\LENOVO\\Desktop\\chhattisgrah\\allyear.csv", stringsAsFactors = FALSE)


# Convert 'Year' to numeric if necessary
data$Year <- as.numeric(data$Year)

# Filter data for incidents between 2000 and 2005
filtered_data <- data %>%
  filter(Year >= 2021 & Year <= 2023)

# Calculate total incidents by village and division
incident_summary <- filtered_data %>%
  group_by(Division, Village) %>%
  summarise(total_incidents = n()) %>%
  arrange(Division, desc(total_incidents)) %>%
  slice(1)  # Get the village with the highest incidents in each division

# Print the results
cat("Village with the most conflicts (deaths and injuries) in each division from 2000 to 2005:\n")
print(incident_summary)
