# Supplementary material for: Landscape determinants of human-elephant conflict in Assam, India: insights from two decades of spatial analysis
Source: PeerJ. 2026 May 21;14:e21082. doi: 10.7717/peerj.21082 (PMC13198851; doi:10.7717/peerj.21082)
Supplement: Supplemental Information 3 [file peerj-14-21082-s003.zip › Codes/seaoson_variation_gender.R]

# Load necessary libraries
library(ggplot2)
library(dplyr)
library(tidyr)

# Load your data
data <- read.csv("C:/Users/LENOVO/Desktop/Assam analysis/new_seasonwise.csv")

# Prepare the data for deaths and injuries separately
summary_data_deaths <- data %>%
  filter(IncidentType == "Death") %>%
  group_by(Year, Season, Gender) %>%
  summarise(Count = n(), .groups = 'drop') %>%
  pivot_wider(names_from = Gender, values_from = Count, values_fill = list(Count = 0))

summary_data_injuries <- data %>%
  filter(IncidentType == "Injury") %>%
  group_by(Year, Season, Gender) %>%
  summarise(Count = n(), .groups = 'drop') %>%
  pivot_wider(names_from = Gender, values_from = Count, values_fill = list(Count = 0))

# Create separate plots for deaths and injuries by gender and season
plot_deaths <- ggplot(summary_data_deaths, aes(x = Year)) +
  geom_line(aes(y = Male, color = 'Male Deaths', linetype = 'Deaths'), size = 1) +
  geom_line(aes(y = Female, color = 'Female Deaths', linetype = 'Deaths'), size = 1) +
  facet_wrap(~ Season, ncol = 1, scales='free_y') +
  labs(title = 'Season-wise Variation in Deaths by Gender Caused by Elephants (2000-2023)',
       x = 'Year',
       y = 'Number of Deaths',
       color = 'Gender',
       linetype = 'Type of Incident') +
  theme_linedraw()


plot_injuries <- ggplot(summary_data_injuries, aes(x = Year)) +
  geom_line(aes(y = Male, color = 'Male Injuries', linetype = 'Injuries'), size = 1) +
  geom_line(aes(y = Female, color = 'Female Injuries', linetype = 'Injuries'), size = 1) +
  facet_wrap(~ Season, ncol = 1) +
  labs(title = 'Season-wise Variation in Injuries by Gender Caused by Elephants (2000-2023)',
       x = 'Year',
       y = 'Number of Injuries',
       color = 'Gender',
       linetype = 'Type of Incident') +
  theme_classic()

# Display the plots
print(plot_deaths)
print(plot_injuries)
