# Supplementary material for: Landscape determinants of human-elephant conflict in Assam, India: insights from two decades of spatial analysis
Source: PeerJ. 2026 May 21;14:e21082. doi: 10.7717/peerj.21082 (PMC13198851; doi:10.7717/peerj.21082)
Supplement: Supplemental Information 3 [file peerj-14-21082-s003.zip › Codes/GLM_GRAPH.R]

# Load necessary libraries
library(dplyr)
library(janitor)
library(stringr)
library(ggplot2)
library(gridExtra)  # For grid arrangement

# Load and inspect data
Dcov <- read.csv("D:\\share to bilal sir\\Chhattisgarh\\Chhattisgarh_Human\\excel sheets\\new_std_glm.csv")
D_data <- clean_names(Dcov)
if (!is.data.frame(D_data)) {
  D_data <- as.data.frame(D_data)
}
View(D_data)

# GLM models with only specified variables
glm_models <- list(
  dc1 = glm(death ~ dw, family = binomial, data = D_data),
  dc2 = glm(death ~ dr, family = binomial, data = D_data),
  dc4 = glm(death ~ df, family = binomial, data = D_data),
  dc5 = glm(death ~ dc, family = binomial, data = D_data),
  dc6 = glm(death ~ db, family = binomial, data = D_data),
  dc7 = glm(death ~ der, family = binomial, data = D_data),
  dc8 = glm(death ~ dpa, family = binomial, data = D_data),
  dmn_model = glm(death ~ dmn, family = binomial, data = D_data),
  ed_model = glm(death ~ ed, family = binomial, data = D_data),  # Edge Density Model
  lpi_model = glm(death ~ lpi, family = binomial, data = D_data)  # Largest Patch Index Model
)

# AIC comparison
AIC(
  glm_models$dc1,         # dw
  glm_models$dc2,         # dr
  glm_models$dc5,         # dc
  glm_models$dc7,         # der
  glm_models$dc8,         # dpa
  glm_models$dmn_model,   # dmn
  glm_models$lpi_model    # lpi
)

# Create prediction dataframes for each variable
distance_metrics <- list(
  dw = seq(min(D_data$dw, na.rm = TRUE), max(D_data$dw, na.rm = TRUE), length.out = 100),
  dr = seq(min(D_data$dr, na.rm = TRUE), max(D_data$dr, na.rm = TRUE), length.out = 100),
  df = seq(min(D_data$df, na.rm = TRUE), max(D_data$df, na.rm = TRUE), length.out = 100),
  dc = seq(min(D_data$dc, na.rm = TRUE), max(D_data$dc, na.rm = TRUE), length.out = 100),
  db = seq(min(D_data$db, na.rm = TRUE), max(D_data$db, na.rm = TRUE), length.out = 100),
  der = seq(min(D_data$der, na.rm = TRUE), max(D_data$der, na.rm = TRUE), length.out = 100),
  dpa = seq(min(D_data$dpa, na.rm = TRUE), max(D_data$dpa, na.rm = TRUE), length.out = 100),
  dmn = seq(min(D_data$dmn, na.rm = TRUE), max(D_data$dmn, na.rm = TRUE), length.out = 100),
  ed = seq(min(D_data$ed, na.rm = TRUE), max(D_data$ed, na.rm = TRUE), length.out = 100),
  lpi = seq(min(D_data$lpi, na.rm = TRUE), max(D_data$lpi, na.rm = TRUE), length.out = 100)  # Largest Patch Index range
)

# Function to predict and add fit and se.fit to the dataframe
predict_with_glm <- function(model, newdata, var) {
  newdata <- data.frame(var = newdata)
  colnames(newdata) <- var
  prediction <- predict.glm(model, newdata = newdata, type = 'response', se.fit = TRUE)
  newdata$fit <- prediction$fit
  newdata$se.fit <- prediction$se.fit
  newdata$var <- newdata[[var]]
  return(newdata)
}

# Apply the prediction function to each variable
dw <- predict_with_glm(glm_models$dc1, distance_metrics$dw, "dw")
dr <- predict_with_glm(glm_models$dc2, distance_metrics$dr, "dr")
df <- predict_with_glm(glm_models$dc4, distance_metrics$df, "df")
dc <- predict_with_glm(glm_models$dc5, distance_metrics$dc, "dc")
db <- predict_with_glm(glm_models$dc6, distance_metrics$db, "db")
der <- predict_with_glm(glm_models$dc7, distance_metrics$der, "der")
dpa <- predict_with_glm(glm_models$dc8, distance_metrics$dpa, "dpa")
dmn <- predict_with_glm(glm_models$dmn_model, distance_metrics$dmn, "dmn")
ed <- predict_with_glm(glm_models$ed_model, distance_metrics$ed, "ed")
lpi <- predict_with_glm(glm_models$lpi_model, distance_metrics$lpi, "lpi")  # LPI predictions

# Function to generate individual plots
plot_glm_predictions <- function(data, x, x_label) {
  ggplot(data, aes(x = .data[[x]], y = fit)) +
    geom_line(color = "black") +
    geom_ribbon(aes(ymin = fit - 1.96 * se.fit, ymax = fit + 1.96 * se.fit), alpha = 0.2) +
    labs(x = x_label, y = "Predicted Probability") +
    scale_x_continuous(labels = scales::comma) +
    theme_classic() +
    theme(
      axis.text = element_text(color = "black"),
      axis.ticks = element_line(color = "black")
    )
}

# Generate plots for each variable
dw_plot <- plot_glm_predictions(dw, "dw", "Distance to Water (Dw)")
dr_plot <- plot_glm_predictions(dr, "dr", "Distance to Road (Dr)")
df_plot <- plot_glm_predictions(df, "df", "Distance to Forest (Df)")
dc_plot <- plot_glm_predictions(dc, "dc", "Distance to Crops (Dc)")
db_plot <- plot_glm_predictions(db, "db", "Distance to Built-Up Area (Db)")
der_plot <- plot_glm_predictions(der, "der", "Distance to Elephant Reserve (Der)")
dpa_plot <- plot_glm_predictions(dpa, "dpa", "Distance to Protected Area (Dpa)")
dmn_plot <- plot_glm_predictions(dmn, "dmn", "Distance to Mines (Dmn)")
ed_plot <- plot_glm_predictions(ed, "ed", "Edge Density (ED)")  # Edge Density plot
lpi_plot <- plot_glm_predictions(lpi, "lpi", "Largest Patch Index (Lpi)")  # LPI plot
# Arrange all plots together using grid.arrange
grid.arrange(
  dw_plot, dr_plot, df_plot, 
  dc_plot, db_plot, der_plot, 
  dpa_plot,dmn_plot, ed_plot, lpi_plot
  ncol = 3
)
