# Supplementary material for: Landscape determinants of human-elephant conflict in Assam, India: insights from two decades of spatial analysis
Source: PeerJ. 2026 May 21;14:e21082. doi: 10.7717/peerj.21082 (PMC13198851; doi:10.7717/peerj.21082)
Supplement: Supplemental Information 3 [file peerj-14-21082-s003.zip › Codes/GLM.R]

# Load necessary libraries
library(lme4)  # For mixed models
library(MuMIn) # For AICc and model comparison
library(dplyr)
library(ggplot2)
library(broom)
library(car)   # For VIF
library(janitor)  # For clean_names()

# Load and clean data
Dcov <- read.csv("C:\\Users\\LENOVO\\Desktop\\Assam_Human_Glm_13may\\ass_hum_zero.csv")
D_data <- clean_names(Dcov)

# Compute correlation matrix for all numeric variables
cor_matrix_all <- cor(D_data %>% select(where(is.numeric)), use = "complete.obs")
print("### Correlation Matrix of All Numeric Variables ###")
print(cor_matrix_all)

# Define models

# 1. Null Model
null <- glm(death ~ 1, family = binomial, data = D_data)

# 2. Single Predictor Models
m1 <- glm(death ~ dw, family = binomial, data = D_data)
m2 <- glm(death ~ dr, family = binomial, data = D_data)
m3 <- glm(death ~ df, family = binomial, data = D_data)
m4 <- glm(death ~ dc, family = binomial, data = D_data)
m5 <- glm(death ~ der, family = binomial, data = D_data)
m6 <- glm(death ~ dpa, family = binomial, data = D_data)
m7 <- glm(death ~ dta, family = binomial, data = D_data)
m8 <- glm(death ~ lpi, family = binomial, data = D_data)

# 3. Two-Variable Models
m21 <- glm(death ~ dw + dr, family = binomial, data = D_data)
m22 <- glm(death ~ df + dc, family = binomial, data = D_data)
m23 <- glm(death ~ der + dpa, family = binomial, data = D_data)
m24 <- glm(death ~ dta + lpi, family = binomial, data = D_data)

# 4. Three-Variable Models
m31 <- glm(death ~ dw + dr + df, family = binomial, data = D_data)
m32 <- glm(death ~ dc + der + dpa, family = binomial, data = D_data)
m33 <- glm(death ~ dta + lpi + dw, family = binomial, data = D_data)
m34 <- glm(death ~ dr + der + lpi, family = binomial, data = D_data)

# 5. Four-Variable Models
m41 <- glm(death ~ dw + dr + df + dc, family = binomial, data = D_data)
m42 <- glm(death ~ der + dpa + dta + lpi, family = binomial, data = D_data)
m43 <- glm(death ~ dw + dr + der + lpi, family = binomial, data = D_data)
m44 <- glm(death ~ df + dc + dpa + lpi, family = binomial, data = D_data)

# 6. Five-Variable Models
m51 <- glm(death ~ dw + dr + df + dc + der, family = binomial, data = D_data)
m52 <- glm(death ~ dpa + dta + lpi + dw + dr, family = binomial, data = D_data)
m53 <- glm(death ~ df + dc + der + dpa + lpi, family = binomial, data = D_data)
m54 <- glm(death ~ dw + dr + der + dta + lpi, family = binomial, data = D_data)

# 7. Six-Variable Models
m61 <- glm(death ~ dw + dr + df + dc + der + dpa, family = binomial, data = D_data)
m62 <- glm(death ~ dta + lpi + dw + dr + df + dc, family = binomial, data = D_data)
m63 <- glm(death ~ der + dpa + dta + lpi + dw + dr, family = binomial, data = D_data)
m64 <- glm(death ~ df + dc + dpa + lpi + dw + der, family = binomial, data = D_data)

# 8. Seven-Variable Models
m71 <- glm(death ~ dw + dr + df + dc + der + dpa + dta, family = binomial, data = D_data)
m72 <- glm(death ~ lpi + dw + dr + df + dc + der + dpa, family = binomial, data = D_data)
m73 <- glm(death ~ df + dc + der + dpa + dta + lpi + dw, family = binomial, data = D_data)
m74 <- glm(death ~ dw + dr + der + dpa + dta + lpi + df, family = binomial, data = D_data)
m75 <- glm(death ~ dw + dr + dc + der + dpa + dta + lpi, family = binomial, data = D_data)

# 9. Global Model
global <- glm(death ~ dw + dr + df + dc + der + dpa + dta + lpi, family = binomial, data = D_data)

# Calculate VIF for the global model
vif_values <- vif(global)
print("\n### VIF Values for Global Model ###")
print(vif_values)
# Combine all models
all_stepwise_models <- list(
  null = null,
  # Single Predictor Models
  m1 = m1, m2 = m2, m3 = m3, m4 = m4, m5 = m5, m6 = m6, m7 = m7, m8 = m8,
  
  # Two-Variable Models
  m21 = m21, m22 = m22, m23 = m23, m24 = m24,
  
  # Three-Variable Models
  m31 = m31, m32 = m32, m33 = m33, m34 = m34,
  
  # Four-Variable Models
  m41 = m41, m42 = m42, m43 = m43, m44 = m44,
  
  # Five-Variable Models
  m51 = m51, m52 = m52, m53 = m53, m54 = m54,
  
  # Six-Variable Models
  m61 = m61, m62 = m62, m63 = m63, m64 = m64,
  
  # Seven-Variable Models
  m71 = m71, m72 = m72, m73 = m73, m74 = m74,m75= m75,
  
  # Global Model
  global = global
)

# Compare models using AICc
model_stats_stepwise <- data.frame(
  Model = names(all_stepwise_models),
  LogL = sapply(all_stepwise_models, logLik),
  df = sapply(all_stepwise_models, function(x) attr(logLik(x), "df")),
  AICc = sapply(all_stepwise_models, AICc)
)

# Add ΔAICc and Akaike weights
model_stats_stepwise <- model_stats_stepwise %>%
  mutate(
    ΔAICc = AICc - min(AICc),
    Wi = exp(-0.5 * ΔAICc) / sum(exp(-0.5 * ΔAICc))
  ) %>%
  arrange(AICc)

# Print the model comparison table
print(model_stats_stepwise)

# Identify the best model
best_model_name <- model_stats_stepwise$Model[1]
best_model <- all_stepwise_models[[best_model_name]]

# Print the summary of the best model
cat("\n### Summary of the Best Model:", best_model_name, "###\n")
print(summary(best_model))
