# Supplementary material for: Landscape determinants of human-elephant conflict in Assam, India: insights from two decades of spatial analysis
Source: PeerJ. 2026 May 21;14:e21082. doi: 10.7717/peerj.21082 (PMC13198851; doi:10.7717/peerj.21082)
Supplement: Supplemental Information 3 [file peerj-14-21082-s003.zip › Codes/chi-square_assam.R]

# Load necessary libraries
library(dplyr)
library(tidyr)

# Load the CSV data
data <- read.csv("D:\\assam analysis\\Assam analysis\\new_seasonwise.csv")

# Check the structure of the data to ensure columns are correctly read
str(data)

# Create a contingency table summarizing counts of Deaths and Injuries by Season
contingency_table <- data %>%
  # Group by Season and IncidentType and count occurrences
  group_by(Season, IncidentType) %>%
  summarise(Count = n(), .groups = 'drop') %>%
  # Pivot data to create separate columns for Deaths and Injuries
  pivot_wider(names_from = IncidentType, values_from = Count, values_fill = list(Count = 0))

# Print the contingency table
print(contingency_table)

# Convert the contingency table to a matrix for the Chi-square test
contingency_matrix <- as.matrix(contingency_table[, -1]) # Remove the 'Season' column
rownames(contingency_matrix) <- contingency_table$Season

# Perform the Chi-square test for seasonal variation
chi_sq_test <- chisq.test(contingency_matrix)

# Print Chi-square test results
print("Chi-square test results:")
print(chi_sq_test)

# Calculate mean and standard deviation for deaths and injuries by Season
mean_sd_summary <- data %>%
  group_by(Season, IncidentType) %>%
  summarise(Count = n(), .groups = 'drop') %>%
  pivot_wider(names_from = IncidentType, values_from = Count, values_fill = list(Count = 0)) %>%
  summarise(
    Mean_Death = mean(Death, na.rm = TRUE),
    SD_Death = sd(Death, na.rm = TRUE),
    Mean_Injury = mean(Injury, na.rm = TRUE),
    SD_Injury = sd(Injury, na.rm = TRUE)
  )

# Print the mean and standard deviation results
print(mean_sd_summary)

# Generate a summary statement
summary_statement <- sprintf(
  "Human deaths and injuries have shown variation across seasons. The average number of deaths per season is %.2f (±%.2f SD), and the average number of injuries per season is %.2f (±%.2f SD).",
  mean_sd_summary$Mean_Death, mean_sd_summary$SD_Death,
  mean_sd_summary$Mean_Injury
  
  
