# Supplementary material for: Landscape determinants of human-elephant conflict in Assam, India: insights from two decades of spatial analysis
Source: PeerJ. 2026 May 21;14:e21082. doi: 10.7717/peerj.21082 (PMC13198851; doi:10.7717/peerj.21082)
Supplement: Supplemental Information 3 [file peerj-14-21082-s003.zip › Codes/kruksal_with_dunn final.R]

# Load necessary libraries
library(dplyr)
library(tidyr)
library(rstatix)  # For Kruskal-Wallis, Dunn test

# Load data
data <- read.csv("C:\\Users\\LENOVO\\Desktop\\jharkhand\\allvariables_jharkhand.csv") 

# Reshape data for Incident and Non-Incident analysis (including low, med, high groups)
combined_data <- pivot_longer(data, 
                              cols = c(Forest_non_incident, Forest_Incident, Forest_low, Forest_med, Forest_hig,
                                       Mines_Incident, Mines_non_incident, Mines_low, Mines_med, Mines_hig,
                                       Water_Incident, Water_non_incident, Water_low, Water_med, Water_hig,
                                       Road_Incident, Road_non_incident, Road_low, Road_med, Road_hig,
                                       BuiltUp_Incident, BuiltUp_non_incident, BuiltUp_low, BuiltUp_med, BuiltUp_hig,
                                       Crop_Incident, Crop_non_incident, Crop_low, Crop_med, Crop_hig),
                              names_to = "Type", 
                              values_to = "Value")

# Create Incident_Type column (Incident, High, Medium, Low, Non-Incident)
combined_data <- combined_data %>%
  mutate(Incident_Type = case_when(
    grepl("_hig$", Type) ~ "High Incident",
    grepl("_med$", Type) ~ "Medium Incident",
    grepl("_low$", Type) ~ "Low Incident",
    grepl("_Incident$", Type) ~ "Incident",
    grepl("_non_incident$", Type) ~ "Non-Incident"
  ))

# Extract variable names
variables <- c("Forest", "Mines", "TeaGarden", "Water", "Road", "BuiltUp", "Crop")

# Initialize lists for results
kruskal_results <- list()
dunn_results <- list()

# Loop through each variable
for (var in variables) {
  cat("\nKruskal-Wallis Test for", var, ":\n")
  
  # Filter data for the specific variable
  subset_data <- combined_data %>% filter(grepl(var, Type))
  
  # Check if there is variability before running Kruskal-Wallis test
  if (subset_data %>% distinct(Value) %>% nrow() > 1) {
    kruskal_test <- kruskal.test(Value ~ Incident_Type, data = subset_data)
    print(kruskal_test)
    kruskal_results[[var]] <- kruskal_test
    
    # Perform Dunn's test if Kruskal-Wallis is significant
    if (kruskal_test$p.value < 0.05) {
      cat("\nPost-hoc Dunn Test for", var, ":\n")
      dunn_test <- dunn_test(subset_data, Value ~ Incident_Type, p.adjust.method = "bonferroni")
      print(dunn_test)
      dunn_results[[var]] <- dunn_test
    }
  } else {
    cat("Skipped", var, "- All values are the same (No variability)\n")
  }
}
