# Supplementary material for: Landscape determinants of human-elephant conflict in Assam, India: insights from two decades of spatial analysis
Source: PeerJ. 2026 May 21;14:e21082. doi: 10.7717/peerj.21082 (PMC13198851; doi:10.7717/peerj.21082)
Supplement: Supplemental Information 3 [file peerj-14-21082-s003.zip › Codes/allyear death.R]

# Load necessary libraries
library(dplyr)
library(ggplot2)

# Load data from CSV file
data <- read.csv("C:\\Users\\LENOVO\\Desktop\\jharkhand\\jharkhand_data.csv")


# Filter data for Deaths only (assuming we're focusing on deaths)
filtered_data <- data %>%
  filter(IncidentType == "Death")  # Adjust if you have multiple incident types

# Aggregate data by Year and Gender
yearly_gender_summary <- filtered_data %>%
  group_by(Year, Gender) %>%
  summarise(Count = n()) %>%
  ungroup()

# Ensure Year is treated as a factor for correct plotting order
yearly_gender_summary$Year <- factor(yearly_gender_summary$Year)

# View the aggregated data
print(yearly_gender_summary)

# Plotting number of deaths by Gender and Year
ggplot(yearly_gender_summary, aes(x = Year, y = Count, fill = Gender)) +
  geom_bar(stat = "identity", position = "dodge", color = "black", width = 0.7) +
  labs(
       x = "Year", y = "Count", fill = "Gender") +
  scale_fill_manual(values = c("Female" = "grey", "Male" = "black")) +  # Adjust colors as needed
  theme_classic() +
  theme(axis.text.x = element_text(angle = 45, hjust = 1))  # Rotate x-axis labels for better readability
panel.border = element_rect(colour = "black", fill = NA, linewidth = 1)  # Add a box around the entire plot
)
